# Supplementary material for: Computational pathology in 2030: a Delphi study forecasting the role of AI in pathology within the next decade
Source: eBioMedicine. 2023 Jan 4;88:104427. doi: 10.1016/j.ebiom.2022.104427 (PMC9823157; doi:10.1016/j.ebiom.2022.104427)
Supplement: Raw data_Delphi Round 1 (Responses)_anon [file mmc3.xlsx]

## Sheet: Form Responses 1
Timestamp	Email Address	1. On what key performance indicators related to pathology do you believe AI will have a positive impact?	2. How do you think AI will impact the pathology workforce (jobs which will be created and jobs which will be destroyed) by 2030?	3. What new tasks will pathologists be involved in?	4. What new tasks will pathology technicians be involved in, or what existing tasks will they take on more responsibility for?	5. Which tasks currently performed by pathologists will be fully automated by AI by 2030?	6. In what ways can AI be used to improve diagnostic precision?	7. In what ways can AI be used to speed up or facilitate the work of pathologists?	8. What examples of AI tools or applications would bring value to the analysis and interpretation of histological images?	9. What examples of AI tools or applications would bring value to other aspects of the laboratory workflow?	10. In what ways can AI be used to bring value to integrated diagnostics? (integrated diagnostics refers to the convergence of two or more diagnostic techniques, such as pathology, radiology, genomics)	11. What regulatory challenges will have to be overcome for the generalized adoption of AI in the pathology setting?	12. What ethical issues could arise from the use (and potential misuse) of AI in the pathology setting?
2020-12-08 20:05:56		turnaround time	There will definitely be an increased demand for pathologists and people from other fields who are technically skilled in developing AI algorithms. I think the demand for pathologists from other specialties will remain the same, as the final diagnosis in a pathology report will not be made by AI tools.	Pathologists will start evaluating different kinds of AI software and decide whether these are appropriate for their workflow.	They will be scanning glass slides.	Tasks that involve manual counting of a lot of cells like the ki-67 score, and counting the number of mitosis within a certain field.	It will help to locate difficult to find cancer (similar to those being marketed by Ibex and Paige but will soon involve a wider variety on cancers/organs), provide a set of differential diagnosis in difficult cases (a clinical grade tool will be developed soon).	A higher priority can be given to cases with cancer.	Tools that help grade cancer, locate cancer cells, and those that bring up similar cases with their respective diagnoses.	AI software can be built to quickly identify mislabeled specimens e.g. a prostate biopsy case with tissue from a different organ. Software can also be built to automatically generate gross descriptions of pathology specimens.	It can combine information from different diagnostic techniques and provide a list of the most probable conditions that are associated with them.	A set of new guidelines will have to be developed since current guidelines were not developed with the integration of AI in pathology in mind. Validation procedures for different types of AI tools will have to be made.	Pathologists could end up making a diagnosis again his/her own judgment because an AI software recommended a particular diagnosis. People could start using AI tools to diagnose cases without the aid of a pathologist.
2020-12-08 20:09:37		Standardization, enhanced efficiency (automation), improved accuracy and discovery tool.	I do not think it will decrease jobs. Instead, I think we will need to hire more digital scientists (e.g. managers of digital pathology & AI) and it may modify (augment) our jobs.	Integrating more data and becoming more digitally savvy.	Digitization, image management, troubleshooting, validations, compliance/oversight and education (even of pathologists).	Some screening (e.g. for bugs, for cancer in core biopsies), parts of tumor grading (e.g. counting mitoses), and quantification of certain stains (e.g. IHC or IF).	Having trained algorithms predict clinical outcome and response to treatment, and help evaluate the tumor microenvironment (e.g. computational staining instead of multiplexing).	Triage cases, distribute workload, screen cases, pre-order stains/tests, reduce the number of consults required for 2nd opinion, and automate QA (e.g. second reads, correlations).	Algorithms that (1) check for & improve image quality (e.g. check WSI for areas out of focus and automatically re-scan), (2) screen for rare events, (3) pre-order tests if needed (e.g. prostate CNB with ASAP automatically gets PIN4 IHC), (4) triage cases (e.g. arrange worklists with urgent and/or important cases at the top of the list to be seen first), (5) assist with diagnosis (pre/post-read), …	The same answers to question 8 above apply here.	AI tools can help with correlation (e.g. pathology & radiology correlation). AI algorithms can also be trained based on genomics data.	In the USA the FDA & in Europe new CE approval. Apart from clearing simple algorithms other challenges will be (1) speeding up the process, (2) approving adaptive algorithms that constantly change and/or get tweeked, (3) permitting LDTs, (4) approving developers once which would then circumvent the need to approve every app developed by this cleared AI company, and (5) some business-related issue…	Lack of informed patient consent when using their data. Commercialization of data. Academic-Industry partnerships that introduce conflict of interest. Lack of diversity incorporated into training data that may bias algorithms. Lack of AI access because it is unaffordable.
2020-12-08 21:26:44		Cancer detection. Cancer scoring and grading. Mitotic count and percentages of positive cells in immunohistochemistry, such as Ki-67 or PD-L1. Prioritizing cases by AI pre-screening.	Neutral. I'm not seeing the pathologist' job disappear or the workforce decline in the near future. Firstly, I think AI will be a method to support the pathologist. We might gain time on prioritizing and scoring/counting in some cases, however on the other hand we are more and more involved in multidisciplinary meetings (in the Netherlands that is a trend). Secondly, pathologists might subspecial…	Pathologists will be involved in selection and detection of tissue, need to be involved in the mechanisms of recognition, grading, scoring and counting. Currently we have to work together with the histology, immunology and molecular lab to reach excellent care for patients, in the future we will need to collaborate with our pathology technicians.	In our department, we trained analists for scanning of slides, as well as involvement in new AI techniques such as Ki-67 counting.	Mitotic count, percentage of positive cells in immunohistochemistry and grading/scoring in a subset of cancers.	AI will be extremely helpfull in standardizing. Interobserver variability is a problem within pathology, AI might be able to optimize grading, scoring and counting. Secondly, AI might support the pathologist in the recognition of small tumors, vascular invasion and perineural growth.	Automated grading, scoring and counting are easy ways of speeding up work. Prioritizing cases (for example cancer-positive cases) facilitates efficiency.	Histology: cancer recognition, pattern recognition, tumor grade. Immunohistochemistry: counting percentages of Ki-67, ER/PR and other hormone receptors, PD-L1.	Automated detection of negative and positive controls.	In prostate cancer, there is rapid involvement of AI in MRI analysis in detection of high grade carcinoma. Analysis of histological slides in prostate cancer, not only for recognition of cancer but also for detection of high-grade morphological growth patterns. Integration of these two might add value to selection of patients for active surveillance versus radiotherapy/surgery, as a subset of men…	Currently we are struggling with de implementation of AI in pathology. This goes for the technical aspects (workflow related, such as optimal scanning and delay due to scanning), programm development (application related, such as new digital workenvironment which supports overview of cases, cases still waiting for ancillary methods etc.) as well as protocol adaptation regarding integrated AI-path…	As long as AI is used as a supportive method, ethical issues are minor. However, when AI will take over tasks from the pathologist, i.e. make a diagnosis without the human eye (I don't think this will happen soon) we face major ethical challenges. Privacy, confidentiality and consent: AI generates massive amounts of data and we should discuss how to deal with that regarding storing, analysis and …
2020-12-09 08:47:38		Mandatory upgrade of the automation and standardization of pre-analytical and post-analytical processes. Removal of routine tasks performed by the pathologist (mitotic counts, IHC, FISH, etc.) Improvement of the efficiency of the pathologist (number of daily reported cases). Increased speed in the elaboration of anatomopathological reports by the pathologist. Incorporation of pathology technician…	It will allow a more complete and intense incorporation of the pathologist to new diagnostic technologies as they will be freed from routine pathology tasks. Creation of new roles for laboratory technicians (progressive incorporation to complex macroscopic pathology, support to the pathologist in digital and computational pathology, etc.)	1) Molecular pathologists including NGS analysis. 2) Mass spectrometry in pathology. 3) Multiplex in situ genetic analysis. 4) Design and development of AI applications	Higher specialization in complex macroscopic pathology. Digital cytopathology. Support to the pathologist in routine digital and computational pathology. More involvement in the tracking and automation of pre-analytical, analytical, and post-analytical processes.	All laboratory pre-analytical, analytical, and post-analytical processes. Initial reading and classification of routine neoplastic pathology. Interpretation of the functional pathology of most organs via morphologic patterns. Recount of all routine parameters valuable to tumor classification (endocrine receptors, mitosis, ki67, total number of tumor cells, DNA densitometry, etc.). Correlation bet…	Recounts of cells, IHC, and molecular (FISH) procedures. Identification of lesion patterns in functional pathology. Identification, analysis, and classification of primary malignant neoplasms and their metastases. Correlation between radiology and imaging techniques.	Improvement of automated pre-analytical, analytical, and post-analytical procedures in the lab. Automation of the reading of morphological (mitosis, DNA densitometry), IHC, and molecular (FISH) parameters in neoplasms. Improvement in the elaboration and standardization of anatomopathological reports.	Automation of the reading of morphological (mitosis, DNA densitometry, identification and recount of microorganisms), IHC, and molecular (FISH) parameters in neoplasms. Macroscopic, microscopic, and radiologic correlation of neoplasms. Identification and initial evaluation of malign and benign neoplasms. Identification of functional organic lesions via morphological patterns.	Automatic assignation of tasks to technicians, residents, and pathologists in the lab. Automated quality control and standardization of macroscopic images, cut, staining, and digitization of slides.	It´s the future, to combine data (macro, micro, radiologic, and genomic) in the same screen.	To remove legal and administrative obstacles for the employment of anonymized images in education and medical investigation. To allow the elimination of physical slides when the digital image and adequate digital copies are guaranteed. To facilitate the implementation of AI-automated diagnosis as support to the final diagnosis validated by the pathologist.	Employment of non-anonymized images in social media. Employment of not sufficiently validated AI-tools as support to diagnosis.
2020-12-09 15:20:13		Efficiency (time required per case), completeness of reports, consistency among pathologists, diagnostic accuracy	More subspecialized pathologists, less 'general' pathologists, specialized 'computational' pathologist (or digital pathologist) who is responsible for selection, implementation and governance of AI in broad	Validation and QA/QC of AI solutions, possibly development of AI	Slide scanning and QA/QC of images, possibly QC/QA of AI, improved histology consistency i.e. re-address SOPs to make slides and corresponding images better suitable for AI (more consistent tissue and staining quality)	Screening lymph nodes for metastases, grading of breast and prostate cancer, colon polyp screening, detection of cancer in biopsies (e.g. breast, prostate), classification of skin lesions	Grading of tumours will be more consistent among pathologists. Same for detection of cancer in biopsies, and lymph nodes	Preselection of diagnostically relevant areas in screening/detection tasks, pre-order IHC stains,	See 6 and 7	Quality control of whole slide images (scanning process), but also detection of poor quality slides (tissue folds, poor staining). Automated ordering of IHC for specific applications	Multivariable analysis of data from these different modalities may results in better prediction models. AI analysis of histology (or maybe even radiology) may prompt for further genetics testing. All of these will, in my expectation, take more than 10 years to find clinical translation	So far, the requirements for approval are not fully defined, which may hamper adoption. To meet regulatory requirements will be a lengthy and costly process, as it will involve large scale prospective studies. Definition of end-points for such studies is not trivial: when is the pathologist with AI better/comparable to the pathologist without? It make take a long follow-up period to prove that th…	Who is repsonsible when AI fails? Maybe not a big issue on the short term, but as the level of autonomity increases (which will undoubtedly happen) this will become more urgent. How to communicate AI-aided diagnostics with clinicians and patients? How to support adoption and acceptance by pathologists, if we can't really explain how the AI works?
2020-12-15 09:53:21		Quality assurance	No difference	Interactive use of AI	None	None	Standardization of grading. Screening of benign tissue for areas suspicious for cancer.	Measurement of tumor extent. Measurement of IHC results.	Marking up of areas suspicious for cancer. Marking of PNI, LVI.	Standardization of stainings. Calibration of IHC.	Comparison of tumor extent in slides and radiological images. Identification of areas for sampling for genomics.	If AI will be used for definitive signing out, there needs to be a very strict quality control for CME and FDA approval. More likely, AI will be mainly advisory but there will still be a need of some legal approval.	Who is responsible if AI gives the wrong advice? How can we ensure that colleagues take full responsibility and actually check and confirm the diagnoses suggested by AI?
2020-12-15 12:32:40		AI will help most with quantitative measures and rare event detection.	I don't think it will have a large impact in decreasing pathologists (i.e., anatomic pathologists) by then. Jobs to develop new technologists may actually be created. Eventually, the # of anatomic pathologists may decrease; but that will likely be far in the future.	Pathologists will help train AI & will help develop new molecular tests.	New pathology technicians will be needed to scan slides, train AI, & perform QA/QC on the AI.	I think there are some areas that may be "fully automated" (e.g., bone marrow differential counting, etc.); however, I think pathologists &/or other people may still need to QA/QC the analysis.	AI can help with quantitation of features (e.g., fibrosis in various organs, liver steatosis, bone marrow differentials, etc.) and rare event detection (e.g, organism detection, prostate & breast cancer detection, etc.).	AI can help find areas for pathologists to focus on.	Prostate & breast cancer & quantitation of features (e.g., fibrosis, steatosis, etc.) would help.	QA/QC of histology slides could be a nice application.	I think that histology can more readily be correlated with radiology & genomic data in a quantitative way with AI.	The FDA & CAP could have authority in this area.	I suppose people provide examples of racial/ethnic & gender disparity in this area, but I can't really elaborate on this @ the current time.
2020-12-15 13:50:37		Screening of prostatic biopsies to expedite the pathologist's job	No net impact on the pathology workforce	Quality control of AI prescreening programs and hardware	Also, Quality control of AI prescreening programs and hardware	None. I think a pathologist still has to oversee whatever a machine does.	Might pick up small foci of cancer that a pathologist would miss	Pre-screening of the cases	Pre-screening of the cases including biopsies and prostatectomy	Pre-screening in other disciplines	Correlation of radiology and pathology findings	not sure	not sure
2020-12-15 14:04:35		1) Histopathology reporting turnaround time/TAT, esp. in specimens where AI could reliably assist as a screening step (Gleason grading, colorectal polyps, Ki67 score, detection of microorganisms, etc.) 2) Probably improved TAT in hematopathology, although I'm not much familiar with this field and input of AI 3) QA/QC tasks * considering only AI input, not digital pathology in a broad sense	I expect that no. of pathologists worldwide will slightly increase in the next 10 years reflecting a growth of population and increased workload of pathologists. Even AI may replace some tasks of pathologists, it will inevitably demand new positions to be opened for technicians (responsible for slides scanning) and IT staff. Combining both assumptions, I wouldn't expect any critical changes in th…	1) Digital pathology = ability to understand basics and deal with WSI viewers 2) Quality control (double check) of AI output	1) Scanning slides 2) Scan quality check I don't expect that techs will be involved in AI itself; instead we may need to have new positions for IT people at pathology lab	Some simple tasks specified in Q1>> 1) H&E stain based: screening of colorectal polyps, prostate biopsies, assessing tumor cellularity; 2) histochemistry based: detection of AFB, H. pylori, extent of fibrosis, steatosis; 3) IHC based: MIB-1 score, ER/PgR/HER2, PD-L1, etc. However, having these fully automated algorithms doesn't mean their widespread use, which will be much hampered by the costs o…	Mainly in situations when pathologists is required to provide semiquantitative or precise scoring of whatever microscopic feature. In our experience, most needed tasks are assessment of tumor cellularity for companion Dx (we use in-house developed AI) and score of immunostains (e.g. proliferation index)	Once again, this revolves around the "screening" tools, see details in my answer to Q5	Apart from the routine annotation and measurement tools, which are essential parts of WSI viewers and are not considered AI applications, I would say tissue classification/segmentation tools are of utmost importance	AI support of the specimens acquisition and extracting diagnostically important information from EMR/LIS	1) Speed up radiology and pathology correlations 2) Building risk stratification (prognostic) roadmap for individual patient based on input from histology, radiology, and genomics	There are several, if not to say multiple, challenges. These were well outlined in the recent talks and publications by the Alliance for Digital Pathology (https://digitalpathologyalliance.org/). Such challenges will further enhanced by the local regulations within particular country. While it might be irrelevant to the question, I would like to emphasize one more time that the major barrier for …	Again, this overlaps with the previous question (Q11) and well addressed in the works by the Alliance. One of the critical issues is a legal responsibility in case of medical/diagnostic error induced by AI.
2020-12-16 00:01:01		diagnosis with an emphasis on tumour screening	Limited impact by 2030. Potential for major job losses beyond that.	I assume you mean anatomical pathologists. It is our experience that while computer technology is able to sort straightforward cases into eg benign/malignant, The level of learning is not yet at a stage where the computer can cope with difficult/equivocal cases. Another factor which will impact on the role of the computer is that pathology is an evolving science and its continued development will…	I cannot envisage a situation where histological preparations of some sort will not be needed for diagnostic purposes. I would suspect that the role of the technician will increase as they will likely be more involved in computer-based diagnostic work	The only real likelihood is cytology screening. Despite the initial burst of enthusiasm for computer-based diagnosis of histological specimens, I suspect that future developments will permit only basic screening of sections prior to 2030. Realistically it is difficult to predict where things will go as computer-based diagnosis is in its infancy.	Currently AI has some utility in tumour screening. This means that routine specimens can be handled by computer, thus freeing up time for pathologists to handle difficult cases	This point is covered in my answer to section 6	I am uncertain what is meant by this question. At present the introduction of an AI based diagnostic tool requires specialized machine learning, which itself is effort intensive. As such the systems that have been developed are limited to basic screening of tissues. Once we are beyond this development phase then it is likely that more sophisticated activities will be possible. The rate limiting s…	AI tools are already in place within the laboratory. Specimen hadling is lik;y to remain a human task but other aspects of tissue processing could easily be automated	This is difficult to assess as we are really at the early stages of AI analysis of histological specimens. It is clear that integration of genetics would be of value, however, beyond assessment of staging it is difficult to see how integration of radiological findings would add value. At present radiology is primarily a screening process, while pathology provides the diagnosis and informs patient…	Questions 11 and 12 in reality addresses similar issues. The practice of medicine requires not only diagnostic skills, but also the adoption of a variety of ethical constraints. Most importantly the practitioner is responsible for the management of a patient and this cannot be devolved to a computer. Obviously the introduction of AI-based diagnostic modalities will require regulatory supervision,…	The major issue is security of data. Another issue relates to the development of diagnostic algorithms as this will require ethical oversight.
2020-12-16 22:20:25		Faster second reads; Reduced turn-around-time for biopsies; Fewer unnecessary IHC stains performed	It will create more jobs than be destroyed. It will create jobs in new lab areas focusing on AI algorithm development, validation, and operationalization in addition to create jobs to support digital pathology adoption. It will reduce administrative positions (less manual workflows) and transcription positions. Neutral impact to the histology and gross pathology laboratories, with the caveat that…	More involved in diagnostic tumor boards/multidisciplinary conferences with greater appreciation for the pathology within these conferences. Will be more involved with EHR teams regarding the use of laboratory data for a wide range of clinical decision support tools. Potential to include pathologists in direct patient care activities by allowing for a direct review of pathology with the patient a…	Transfer of tasks from slide archival to digital pathology based tasks (scanning, DP support for pathologists and other users, DP QC activities in the laboratory). More involved in AI/ML algorithm validation. More time spent doing QC activities for pathologist signout displays (calibration) and other components of the pixel pathway (WSI device calibration), optimizing histology lab workflows, etc.	Contextual data lookup from the EHR on patients related to the pathology case being viewed. Second reads for specific biopsy types (e.g. prostate, breast, bladder, etc.). Slide quality QC (e.g. folds, tears, staining quality, etc.). Case triage and prioritization.	1) Identification of disease-specific regions of interest (ROIs) on the slide. 2) Ensure all diagnostically relevant areas on the slide are viewed prior to signout. 3) Inclusion of relevant clinical information for the patient and their case at the time of signout. 4) Quantification of specific disease-related prognostic elements, e.g. tumor necrosis, mitosis, fibrosis, etc. in a calibrated, repr…	1) Prioritization of cases based off of patient disposition (future appointments, disease acuity, etc.). 2) Import of contextually related data for the case for quick review by the pathologist during signout, no additional systems required. 3) Identification of diagnostically relevant ROIs for quick review. 4) Automation and quantification of laborious manual tasks (e.g. counting mitoses, looking…	IBEX and Paige.AI algorithms, easy to use supervised learning algorithms and applications that are in-line with the pathologists workflow (we have one that we hope to publish on in the next 2-3 months as an example).	business operations types of AI tools to better manage the transactional processes of the laboratory, for example how to manage the day-to-day histology work, how to organize one's slide scanners for the most effective use, when to delete images/cases from your digital archive/transfer those cases to cold storage, etc.	By looking at the comprehensive data on a patient or sets of patients to see how disparate data today can be combined to create new inferences for prognosis, treatment, etc.	In the United States, we will have to see how we can make the adoption of AI algorithms more simple through the FDA rather than having to do clinical trial on every single potential algorithm. There is an early guidance document that starts to address this issue, but it is not fully supported by all members of the FDA. CLIA regulations and clarification surrounding the use of laboratory data with…	First - assuming you meant AI in question 12, not IA (image analysis)? Second - we need to ensure that patient demographics are included in some form in the training data for AI systems so that ethnic, socioeconomic, regional, gender, and other types of biases are included (e.g. only using data from insured white male patients - this is entirely possible given a region's patient population). We s…
2020-12-17 23:26:33		Efficiency	More Jobs but different skill sets	computer and data science	image analysis and data annotation	repetitive functions such as cell counting or mitosis counting or quantification. Also selection of which IHC to be performed will be automated.	Upfront case classification associated with IHC selection and followed by triaging to the specialist.	Upfront case diagnosis screening associated with IHC selection and automate performance of repetitive tasks such as counting of mitosis or cells / tumor area	this will be depending on the practice type and level of complexity	tools that simplify the image management systems will likely be most impactful	reduce the health care cost by avoiding redundancy of testing and allowing more level for a personalized treatment option	FDA approval as well as validation standards	Mostly related to privacy
2020-12-18 01:21:51		AI will allow pathologists to provide more complex diagnostic reports	In general, I think AI will not impact the workforce. We are already short staffed which could be alleviated by some AI	Pathologists will need to know how to manage the complex data that is coming out of AI	The pathology reports that will be required will need to be more complex than they already are.	Measurement tasks and other tasks that can not be reliably or reproducibly done currently will now be able to be reported.	Since the AI is computer based, it should interpret findings the same everyday and at all times rather than the variability between human observers	AI can provide some feeling of safety and serve up complex tasks for the pathologists when signing out their cases	rare event detection; component quantification (percent fibrosis, percent tumor, relative proportion between different elements such as necrosis, viable tumor, desmoplasia)	AI for semi-automated gross description; AI to evaluate technical quality of slides; AI within the general processes of the machines used in the lab	Depending on how the AI is hosted there may be a need to transfer images and to this extent coordination with other "ologies" is critical; additionally, more and more integrated reports are being cited as critical to the advancement of clinical care.	the challenge will likely be validating the AI in a clinical setting. I am less concerned about achieving FDA clearance and more about guidelines to make sure that the software is working as expected.	there are biases that can be present within the AI that may not be apparent to the pathologist; additionally there is a risk of implicit acceptance that the "ai/computer" will always be right which could be dangerous for patient care.
2020-12-18 09:36:23		organization and sharing of knowledge in areas where specific knowledge is necessary	IT jobs will increase by 50%. The number of pathologists will likely not change of will decrease (not necessarily due to AI).	workflow management. Annotation of image data to create algorithms	Scanning tissue sections. Quality checks of scans.	Detection of lymph-node metastases	AI might point towards specific areas on the digitalized slides, thereby accelarating slide review. AI might propose specific IHC or other molecular methods in order to solve a specific diagnostic problem.	lymph node metastasis detection	lymph node metastasis detection. Proposal of specific additional tests for solving a diagnostic problem (e.g. if the AI algorithms suggests to stain STAT6 in a spindeled neoplasm of the pleura).	Not specifically AI, but digital slide review would facilitate to go back to previous biopsies in order to compare the tumor histology.	Morphological and genomic information could be coupled in order to interpret the genetic aberation found. In this regard it is important to mention that detection of a KRAS mutation triggers something else in a tubular adenoma as compared to invasive adenocarcinoma of the colon.	Currently the very strict ethical regulations prevent the developement of AI algorithms. For me as a pathologist it is very difficult to get a signed consent from a patient that the histological images can be used for the developement of an AI software (which is currently required, as far as I know).	Based on training data, AI based diagnosis might be wrong if certain training parameters are highly unbalanced. E.g. an AI based algorithm for the identification of lymphangioleiomyomatosis of the lung might be challanged in a biopsy from a male patient if the AI algorithm is trained with gender data. E.g. an AI based algorithm was trained to detect positive margins in breast specimen including g…
2020-12-18 10:06:50		Concordance of diagnosis, TAT diagnosis (Ai will decrease it).	I imagine the creation of computational pathology group (IT, biotech and pathologist) in the Path dept. No jobs will be destroyed	In the validation of the AI tools (including those provided by companies). In the defining of new clinical categories of patients. New data will be available with the AI and pathologists will validate the new data.	Quality of the embedding, cutting, staining and coverslipping.	Automation in counting cells or in defining IHC biomarkers (ER, PR, KI67, HER2, PDL1, different score, proportion tumour stroma, integrazion of AI with laser microdissecto or r) Detection of Helicobacter pylori or other microorgamìnisms	By automation in counting cells and biomarkers.	By eliminating ripetitive tasks (conitng) by sorting cases and slides on the bases of the presence of cancer or unusual findings, creation and ntegration with a synoptic report	Identification of hot spot area of ki67, identification of mitosis, micrometatases, detection of microorganisms, identification of cancer,	Evalutation of the quality of a slides (definition of H&E slide of quality) and again sorting of cases and alert for a mismatch of cases. Would be nice to have a tool in order to control all the lab workflow in orter to better organize all the lab techs	By integrating all the "big data" from pathology, clinical lab , radiology and genomics. This will give us a better definition of patients categories and the creation of new categories of patients. By selecting and proposing better therapeutic approaches.	The medical doctor has always the final decision for diagnostic or therapeutic or prognostic use od AI. It will be difficult to have the same regulatory rules for all the different countries (FDA vs EMEA vs national rules)	To use the data for economical reasons
2020-12-18 18:59:18		Turnaround times, accuracy, continuous quality improvement, continuing professional development, improved screening e.g. cervical	Increased specialization. Individuals with ability to handle increased data content will do better. Pathology generalists will be rarer, although these jobs will be phased out more than immediate loss.	More data wrangling and integration i.e. reporting won't be limited to histopathology but will need to include clinical pathology results and wider scale multiparamater immunohistological staining	As above - will require greater ability to annotate and curate data including genomics and proteomics.	Potentially some types of screening e.g. cervical screening combined with HPV testing. Screening of tissues with a cancer diagnosis to select regions for tissue coring or macro dissection. Possibly integration of data from multiple immunohistochemical stains.	In integration of multiparameter data e.g. flow cytometry, multiple IHC test. In prescreening of tissues cancer detection - would likely reduce misses with low tumor content	Prescreening of tissues for cancer. Data integration	I think these would have to be commercially available for incorporation into routine workflows. Not aware of any of these.	High throughput automated analysis of flow cytometry data e.g. tools from the Ryan Brinkman group	As mentioned above - combination of genomics, radiomics and multiparameter IHC along with blood counts and serum analysis. If clinical information were to be routinely input in a standard way, this would provide a huge impact on automation and integration with histology.	"Black box" nature of the tools may be an issue. Who will assume liability for errors - institution, commercial vendor or??	Training on appropriately diverse specimens. Data inferences that may impact on patient anonymity.
2020-12-18 21:39:22		TAT, accuracy of dx, quality of dx, quantitative analysis	It will create job	Supervising and curating image analysis, developing pipelines	preparing cases for AI, scanning slides, running AI algorithms, preparing reports, AI quality assurance program management	Cell counts and quantification; slide screening for areas of interest	Recognizing suspicious area, over reading slide, comparing features to other case examples	QA, cell counts, quantitative measures; morphologic measures	Rare event detecting, over reading of cases, quantitative analysis, qualitative analysis, feature extraction	Case triage; auto routing of cases for workup, robotics	pathology-radiology-molecular-pharmacologic integration is the obviously opportunity	QA, Ethics, Rules governing patient information, especially if genetics is involved, Validation of assays, management of change control in validated assays	Many. Ethics of AI needs to be considered deeply; cross checks and balances; culpability for errors; un intended discoveries enabled by AI etc...The ethical implications are just being understood.
2020-12-19 13:20:25		Rare event detection (small mets, small tumor foci); screening (negative biopsies which won't need to be looked at by a pathologist); measurements (size of cores, length of tumor involvement)	If AI makes pathologists more efficient, each will be able to do more work - practices with a retiring pathologist may choose to not replace them	Algorithm validation; Monitoring AI quality; Larger volumes of cases	Whole slide imaging; assuring scan quality; managing image databases	Some routine screening (like what has happened with PAP smears)	Measurements; Rare event detection (small mets); perhaps more consistent grading	For screening biopsies (e.g., multipart prostate cores), AI can identify "normal" cores which don't need to be seen by a pathologist	Automated measurements; highlighting suspicious foci	Identify reflex testing which may be helpful; assist in selecting immunohistochemical stains needed	Identifying discrepancies between imaging and pathology diagnoses	FDA approval; guidelines for internal validation; guidelines for monitoring for algorithm drift	De-skilling of pathologists; too great a reliance on AI; hurried pathologists taking "short cuts" by accepting AI interpretation without verification
2020-12-19 19:32:08		turn-around time	data management in pathology will increase; less manual paper-related work	the scope of content of the pathology report will change	slide-scanning; data integration	simple routine diagnoses (e.g. tubular adenoma)	providing decision-support; quantification	triaging cases by complexity	visualization of important regions	tracking and monitoring	by enabling identification of higher-level patterns	governance of patient safety and clear demonstration of clinical utility	who owns the responsibility when the technical knowledge required for AI goes beyond the pathologists ability to feel comfortable with it.
2020-12-19 21:20:55		1. Higher precision in the diagnoses that are dependent on IHC quantification markers, inflammatory cell recount, mitotic counts. 2. Improved speed in the different diagnoses dependent on quantification. 3. Improved speed due to case management and the pathologist´s workload. 4. Improvement in the prioritization of urgent cases. 5. Improvement in the optimization of the pathologist´s workload. 6.…	AI will directly impact the pathologist as it will optimize their work time in routine diagnoses and will employ their time: 1. Medical (oncological) committees, will have more impact in the direct decision-making regarding the patient´s treatment. 2. A profile as an algorithm-validating pathologist will be created (quality control of Ai algorithms that will be incorporated to their units). 3. A …	1. Higher participation in oncologic committees. 2. Decision-making in the treatment of cancer patients after interpretation of AI results. 3. Algorithm quality control. 4. Validation of AI-made diagnosis. 5. Annotators. 6. Interpretation of AI-made diagnoses not based on classical findings (Pathomic). 7. Research pathologists based on AI predictive models.	1. Recognition of tumoral patterns for AI-based molecular studies. 2. Diagnosis for the screening of different routine pathologies.	1. H&E mitotic count. 2. Automated tumor detection in WSI in H&E. 3. IHC marker quantification. 4. Image management in the unit (prioritization). 5. Different histological and cytological diagnoses. 6. Tumor grading in some cases (prostate, breast, lung).	1. Quantification algorithms. 2. Tumor sizing in the WSI (size, area). 3. Measuring of cell pleomorphism. 4. Cell/tumor volume count. 5. Mitotic/ tumoral cell count. 6. Inflammatory cell quantification in inflammatory diseases. 7. Nerve detection in the WSI (to evaluate tumoral infiltration).	To automate the processes so that the pathologist is not required to participate in the selection of the type of algorithm.	1. Detection of Helicobacter pylori. 2. Quantification of eosinophilic esophagitis. 3. Quantification of mitosis in H&E and with PHH3. 4. Detection of metastasis in node tumors in H&E and IHC. 5. Tumor detection in WSI. 6. Quantification of estrogen and progesterone receptors and ki67. 7. Glomerulus detection. 8. Nerve detection.	1. Algorithm implementation into the lab´s information system. 2. Sample flow management: prioritization, workload, sub-specialization.	Algorithms based on radiomics and pathomics data. Predictive models based on pathology, radiology, and genetics. Algorithms that translate pathologic diagnostic information into radiologic images (i.e., based on the result of a prostate, breast, or lung biopsy (grades), a heatmap can be subsequently made in the entirety of the radiologic image to observe the magnitude of the tumor and make decisi…	1. Liability in the diagnosis. 2. Changes in the responsibilities of the technicians. 3. AI data feedback privacy.	Autonomous systems substituting the pathologist. Erroneous diagnoses based only on specific data and not supported by clinic history data.
2020-12-20 22:33:37		Turn around times, reproducibility of assessment	Jobs destroyed - administrative Jobs created - Informatics, database management, information governance No change in number of pathologists	direct patient management clinical trial identification and entry drug selection and monitoring	scanning glass slides quality control of digital slides	all tasks will still retain human in the loop for audit/feedback more automated tasks will include - assessment of immunohistochemistry (quantitative), grading of dysplasia, screening of lymph nodes for metastasis, triaging of cases to appropriate pathologists (specialist v generalist)	more accurate tumor staging including 3 dimensional volume assessment more accurate grading of tumors - assessment of nuclear pleomorphism, identification of mitoses	screening and search tasks - eg. sentinel lymph nodes, placental histology triaging of cases to most appropriate pathologist at earliest possible time pre selecting regions of interest suspicious for cancer for pathologists to view	-	quality assurance tools for digital slides	mapping of histology images to radiology etc.	Validation of algorithms - to be done on an individual basis for each algorithm for each application, or for families of algorithms with the same basic structure Black box AI - potential lack of explainability of results	-Bias - lack of biodiversity in training cases Black box AI - potential lack of explainability of results
2020-12-21 00:44:02		Efficiency (time and cost), accuracy, sensitivity, specificity	Uncertain net overall: some jobs might be created (in the area of digital pathology/pathology AI) due to expansion/transformation of the role of pathologists and attraction of different trainee demographics into the specialty (maybe more interest due to this exciting development in the field), but some jobs might be destroyed due to 1) increased efficiency requiring fewer pathologists compared to…	In addition to digital pathologic diagnosis without the use of physical glass slides, new tasks might include QA/QC of whole-slide images and AI-rendered diagnoses, lab director duties related to digital pathology & AI, quality improvement and research-related tasks which involve annotation of WSI	Preparation of glass slides for digitization, operation of digital slide scanners, QA/QC of whole-slide images, optimization and QA/QC of grossing and histology processes that optimize samples for downstream digitization	QA/QC tasks such as verification of positive and negative controls for immunohistochemical and special stains, QA/QC of WSI scan quality, evaluation/interpretation of some biomarkers, triaging of case types (similar to triaging of Pap smears)	By bringing more objectivity to the diagnosis of certain entities that are currently subject to high interobserver variability (for example, Gleason grading in prostate cancer)	1) Identifying regions of interest on a WSI that are tedious or time-consuming to look for (for example, infectious microorganisms or occult metatases), 2) automatic triage of high-priority cases in a case queue (such as cases with neoplasia and infectious organisms in immunosuppressed patients), 3) automated immunohistochemical scoring of biomarkers, 4) flagging of specific cases that might bene…	Tools that address the above applications (saving time and/or money, or increasing accuracy/sensitivity/specificity/objectivity), or tools that perform functions which pathologists cannot (such as identifying molecular biomarker status directly from H&E WSI). Recent examples of the former would be automated detection of lymph node metastases, and signet ring-cell cancer and H. pylori in GI biopsi…	Automated QA/QC of digital WSI and IHC controls, generation of H&E-style WSI directly from fresh tissue (bypassing the need for frozen section slide creation)	Prediction of biomarker status and clinical outcomes for personalized medicine	Accuracy, safety, data security & privacy	1) Use of biased datasets could impact model generalizability and model outputs between different patient populations, 2) risk of automation bias, 3) increased inequality in quality of pathology services between labs/institutions/regions with and without access to AI, 4) risk of adversarial attacks
2020-12-21 04:14:32		Efficiency, accuracy, precision, sensitivity, specificity, reproducibility	Less anatomical pathologists will be required with the automation of vision tasks and image-based diagnostics. New jobs for information technologists will be created.	Interpretation of computationally derived measurements and evaluations as well as the verification and validation of computational algorithms and software systems.	Quality control and supervision of computational workflows	Cell counting, tumor grading, morphologic/topographic classification of (common) tumors	Since the same algorithm and software system can be used by different pathologists and institutes, the inter-observer variability can be reduced.	In the case of screening, AI can pre-select potentially positive samples for pathologist's review, while the bulk of clearly negative samples can be automatically processed (similar to pap smears today). Further, AI can highlight regions of interests in digital images of individual samples.	Image classification, image segmentation and object detection computer vision models	...	Combine expertise that few if any individuals currently have. Analyze data in high-dimensional space, which is not amenable to human pattern recognition abilities.	AI in its current incarnation using machine learning provides few if any performance guarantees and generalization bounds, which complicates risk-based assessment of AI-based medical devices.	It is unclear who would be responsible in case AI fails
2020-12-21 15:48:53		In the establishment of digital biomarkers of prognosis and response to therapy	I think the impact on the number of jobs for pathologists will be the same but the number of jobs for others (ITs) will increase	More quality control, namely of the new software performance and respective correlation with follow up/clinical assays, and study of rare lesions.	Scanning, informatics interface management, centralized equipment operations, quality control for better image at all levels.	Screening and counting tasks	As a second opinion tool, as a quantification tool, as a source of digital biomarkers not approachable to the naked eye	Counting and quantification tools as well as screening tools to establish priorities	Counting mitosis, counting lymphocytes, finding acid fast bacilli, finding H pylori, quantification of immunohistochemistry and in situ hybridization reactions, work as a second opinion source alerting for pitfalls	Screening of malignancy in biopsy samples so that the exams can be prioritized and distributed to the most available pathologist, finding of the contaminants source, redirecting the workflow	the integration is still a role of the physician, but AI can be the one to extract molecular data from radiological or histological images.	European guidelines	Problems to come are probably related with the responsibility that is to attribute after a diagnosis is performed by a machine. These are no more than the ones already existing in clinical pathology. Other issues may be related with the controls for digital biomarkers, commercial solutions and respective validation/ market dominance/ pecuniary access.
