# Supplementary material for: Computational pathology in 2030: a Delphi study forecasting the role of AI in pathology within the next decade
Source: eBioMedicine. 2023 Jan 4;88:104427. doi: 10.1016/j.ebiom.2022.104427 (PMC9823157; doi:10.1016/j.ebiom.2022.104427)
Supplement: Raw data_Delphi Round 2 (Responses)_anon [file mmc4.xlsx]

## Sheet: Form Responses 1
Timestamp	Email Address	1. Time required per case will decrease	2. Cost per case will decrease	3. Standardization of pre-analytical processes (staining and slicing techniques) will increase	4. The number of unnecessary IHC stains performed will decrease	5. Pathologists will look at a substantially lower number of cases, since cases will be filtered (such as negative biopsies)	6. Diagnostic accuracy will increase	7. Diagnosis and grading of tumors will be more standardized, bringing more objectivity to the diagnosis of certain entities that are currently subject to high interobserver variability	8. Detection of rare events (small metastases, small tumor foci) will increase	9. Analyses will be more quantitative	10. Completeness of reports will increase	11. Complexity of reports will increase	12. Quality of reports will increase	13. The number of second-opinion consultations will decrease	14. Satisfaction of referring physicians will increase	15. Patient satisfaction will increase	16. The number of jobs for pathologists will	17. The number of jobs for pathology technicians will	18. The number of jobs for IT staff will	19. The number of jobs in administrative positions will	20. The ratio of general pathologists will	21. The ratio of subspecialized pathologists will	22. The number of specialized "computational" pathologists will	23. The number of overall jobs in Pathology will	24. Beyond 2030 (by 2040), the number of jobs for pathologists will	25. Beyond 2030 (by 2040), the overall number of jobs in Pathology will	26. Practices with retiring pathologists may choose not to replace them	27. AI will pose an increased incentive to retire, for those pathologists who are unwilling to apply AI to their daily job	28. Pathology will attract more and better talent into the specialty, because of an increased interest due to AI developments in the field	29. Digital pathologic diagnosis without the use of physical glass slides	30. Interpretation of computationally derived measurements and evaluations	31. Collaboration with EHR teams regarding the use of laboratory data for a wide range of clinical decision support tools	32. Direct patient care activities	33. Decision-making related to patient treatment	34. Patient identification for clinical trials	35. Evaluating different kinds of AI software and deciding whether these are appropriate for their workflow	36. Validation and QA/QC of AI solutions	37. Validation and QA/QC of AI-rendered diagnoses	38. Defining new categories of patients, based on new data made available through AI	39. Design of AI solutions	40. Development of AI solutions, including annotation of image data and algorithm training	41. Mass spectrometry analyses	42. Molecular pathology, including NGS analyses	43. In situ genetic analyses using multiplex technology	44. Pathologists will be more involved in diagnostic tumor boards	45. Pathologists will be more involved in multidisciplinary conferences	46. Pathologists will be more involved in research activities	47. Pathologists will be spending more time in the study of rare lesions	48. Operation of digital slide scanners, digitization and image management
2021-01-12 12:43:08		4	4	6	6	5	5	6	4	6	5	6	5	3	3	4	4	4	5	3	3	5	5	4	4	4	5	3	3	7	7	7	4	6	6	5	6	6	5	3	3	3	4	4	7	7	7	7	7
2021-01-12 12:49:37		5	4	5	5	4	5	5	5	5	5	5	5	4	5	5	4	5	5	5	4	5	5	5	5	5	5	5	6	1	2	2	6	4	2	2	2	2	2	2	2	1	1	1	4	4	5	4	2
2021-01-12 13:15:30		2	2	5	3	2	5	6	6	6	5	6	5	2	3	1	4	4	5	5	2	6	5	5	5	5	2	6	4	2	5	4	1	1	1	2	2	2	6	4	4	2	3	3	3	3	4	3	7
2021-01-12 13:51:55		7	5	6	6	5	6	6	3	6	6	6	5	3	6	6	5	5	5	3	3	6	6	5	5	5	6	6	6	7	7	6	5	5	4	6	6	7	7	5	5	3	5	5	6	6	5	7	7
2021-01-12 15:47:45		5	2	5	5	3	5	6	5	5	5	5	6	3	5	5	4	3	5	4	4	5	6	3	3	3	1	3	5	5	7	6	1	6	6	7	6	7	5	5	5	6	7	7	6	6	7	6	7
2021-01-12 16:49:53		5	5	5	3	3	6	6	7	6	6	6	6	5	5	6	4	4	5	4	4	4	6	5	5	5	1	3	4	6	7	2	2	4	4	5	5	6	3	4	5	3	6	3	4	4	5	3	7
2021-01-12 18:56:28		5	2	5	4	5	6	6	6	5	4	2	5	4	4	5	4	5	6	5	5	4	6	5	2	2	5	2	6	4	6	5	5	5	5	5	6	6	5	3	2	1	6	4	4	4	5	4	6
2021-01-13 13:59:40		5	3	6	3	2	6	6	6	5	4	5	4	3	3	3	4	6	6	4	4	4	5	4	4	5	3	3	4	5	6	6	4	4	4	7	7	7	5	5	5	4	4	4	4	5	5	5	5
2021-01-13 18:58:37		4	2	6	5	2	6	6	6	7	7	7	6	4	5	4	3	4	3	3	2	5	4	3	4	4	4	5	3	5	6	2	2	4	2	3	4	5	5	3	2	2	4	3	5	5	4	2	6
2021-01-14 03:45:38		4	2	5	4	4	6	6	7	7	5	4	4	5	4	6	4	5	6	4	4	5	6	3	3	2	4	2	6	6	7	5	3	5	6	6	7	7	6	5	5	4	6	5	6	6	6	6	7
2021-01-15 04:54:14		7	5	7	6	7	7	7	7	7	7	2	7	6	7	5	4	4	5	2	5	3	6	4	4	4	2	5	6	6	7	7	5	7	7	7	7	7	7	6	7	6	7	6	6	7	7	7	7
2021-01-17 00:34:14		3	3	4	5	6	6	5	5	5	4	6	5	5	4	4	3	5	6	4	5	5	6	4	3	4	5	6	5	3	5	5	5	5	4	5	5	5	6	3	3	5	6	6	5	5	5	6	6
2021-01-18 03:40:27		6	6	4	3	7	6	5	5	6	7	7	7	6	6	5	3	5	7	3	4	3	6	3	2	3	5	3	2	5	6	5	5	5	7	3	5	7	5	3	3	3	5	5	7	7	4	6	5
2021-01-18 15:12:02		6	4	5	5	3	6	6	7	7	6	5	6	4	5	5	5	5	7	5	4	6	7	5	5	4	4	5	5	7	6	5	2	4	2	4	2	3	2	2	2	2	4	5	7	7	5	4	7
2021-01-19 00:53:01		5	3	4	6	3	6	6	6	7	5	4	6	4	6	6	4	5	5	4	2	6	5	4	5	5	3	5	4	4	5	6	4	3	4	6	5	5	5	3	5	2	5	5	6	6	4	5	6
2021-01-19 19:24:09		6	3	5	6	5	2	6	6	7	4	2	2	5	2	2	4	2	5	4	4	4	5	4	4	4	6	5	5	5	6	2	2	2	5	4	5	5	2	3	4	2	2	2	4	4	5	5	7
2021-01-20 17:42:43		5	3	4	5	2	6	7	2	5	6	2	7	4	5	6	4	3	6	4	3	5	6	5	5	5	2	2	5	7	6	6	6	6	7	5	5	4	6	3	4	4	7	6	6	6	6	6	4
2021-01-20 19:37:29		4	1	6	6	5	4	5	6	5	3	5	4	2	2	4	4	5	6	6	3	4	5	4	6	5	6	6	6	6	6	6	7	6	7	7	7	7	6	6	6	4	7	7	6	6	6	7	7
2021-01-20 20:37:19		5	4	5	5	2	6	6	5	6	6	4	5	4	6	6	4	5	6	4	5	3	5	5	5	5	2	6	5	6	6	6	5	5	5	6	5	6	6	5	6	4	4	4	5	5	4	4	6
2021-01-21 02:22:17		5	5	6	4	5	5	7	7	7	5	7	6	3	4	4	3	5	5	5	4	4	7	5	4	6	6	7	7	7	7	6	2	6	6	6	6	7	5	5	6	2	3	3	5	5	6	5	7
2021-01-22 17:02:06		7	6	7	7	6	7	7	6	7	7	3	7	7	7	7	5	6	7	4	5	4	7	7	3	3	7	7	7	7	7	7	7	7	7	7	7	7	6	7	7	7	7	7	7	7	7	7	7
2021-01-23 19:56:05		7	7	7	7	3	7	7	6	7	7	5	7	3	5	5	4	5	5	4	4	5	6	4	5	5	3	3	6	7	6	3	4	5	5	6	7	7	6	5	6	5	7	6	7	5	6	6	6
2021-01-29 17:11:42		7	4	6	5	7	6	6	7	7	4	6	4	2	4	4	2	6	7	4	4	5	7	4	4	4	5	6	5	7	7	7	4	7	7	7	7	7	5	5	7	5	7	6	7	7	7	4	7
2021-01-30 22:55:10		5	3	5	5	5	6	6	6	7	5	6	5	4	5	5	4	5	5	4	4	5	6	5	5	5	5	3	6	7	6	6	5	5	7	7	7	7	5	5	5	2	7	6	6	7	5	6	7
[truncated: 132 more columns]
