# Supplementary material for: Computational pathology in 2030: a Delphi study forecasting the role of AI in pathology within the next decade
Source: eBioMedicine. 2023 Jan 4;88:104427. doi: 10.1016/j.ebiom.2022.104427 (PMC9823157; doi:10.1016/j.ebiom.2022.104427)
Supplement: Raw data_Delphi Round 3 (Responses)_anon [file mmc5.xlsx]

## Sheet: Form Responses 1
Timestamp	Email Address	1. Time required per case will decrease	2. Cost per case will decrease	4. The number of unnecessary IHC stains performed will decrease	5. Pathologists will look at a substantially lower number of cases, since cases will be filtered (such as negative biopsies)	8. Detection of rare events (small metastases, small tumor foci) will increase	9. Analyses will be more quantitative	10. Completeness of reports will increase	11. Complexity of reports will increase	13. The number of second-opinion consultations will decrease	14. Satisfaction of referring physicians will increase	15. Patient satisfaction will increase	24. Beyond 2030 (by 2040), the number of jobs for pathologists will	26. Practices with retiring pathologists may choose not to replace them	27. AI will pose an increased incentive to retire, for those pathologists who are unwilling to apply AI to their daily job	28. Pathology will attract more and better talent into the specialty, because of an increased interest due to AI developments in the field	29. Digital pathologic diagnosis without the use of physical glass slides	31. Collaboration with EHR teams regarding the use of laboratory data for a wide range of clinical decision support tools	32. Direct patient care activities	33. Decision-making related to patient treatment	34. Patient identification for clinical trials	35. Evaluating different kinds of AI software and deciding whether these are appropriate for their workflow	36. Validation and QA/QC of AI solutions	37. Validation and QA/QC of AI-rendered diagnoses	39. Design of AI solutions	40. Development of AI solutions, including annotation of image data and algorithm training	41. Mass spectrometry analyses	42. Molecular pathology, including NGS analyses	43. In situ genetic analyses using multiplex technology	44. Pathologists will be more involved in diagnostic tumor boards	45. Pathologists will be more involved in multidisciplinary conferences	47. Pathologists will be spending more time in the study of rare lesions	50. Digital Pathology support for pathologists and other users, such as device calibration	51. Assessing histology consistency, i.e. re-addressing SOPs to make slides and corresponding images better suitable for AI (more consistent tissue and staining quality)	52. Sample grossing guided by AI-derived image analysis	53. Diagnosis of cervical cancer aided by AI	54. Diagnosis of other diseases, aided by AI	55. Counting of quantitative markers, such as Ki-67	56. Validation and QA/QC of AI-rendered diagnoses	57. Development of AI solutions, including annotation of image data and algorithm training	58. Preparation of reports	60. Automatic QA/QC of macroscopic images and grossing	61. Automated ordering of IHC for specific applications / assisting with selection of immunohistochemical stains needed	63. Pre-selection of potentially cancer-positive samples for pathologist's review, while the bulk of clearly negative samples can be automatically processed	65. Generation of H&E-style WSI directly from fresh tissue (bypassing the need for frozen section slide creation)	67. Computer handling of routine specimens, thus freeing up time for pathologists to handle difficult cases	70. Generation of gross descriptions of pathology specimens	71. Identification of mislabeled specimens (e.g. a prostate biopsy case containing tissue from a different organ)	72. Automated routing of cases for workup by robotics
2021-02-21 13:39:13		3	2	3	2	6	6	5	6	2	4	3	5	2	6	4	2	4	1	1	1	3	2	2	4	4	2	3	3	3	3	3	6	5	3	3	2	5	5	1	1	3	3	3	1	1	1	3	5
2021-02-21 13:58:07		6	3	6	4	6	7	4	3	5	2	2	4	6	5	4	6	3	2	4	3	4	5	6	4	5	2	4	3	4	4	5	7	7	3	4	6	6	5	4	4	3	6	5	5	6	3	3	2
2021-02-21 14:02:35		5	1	5	5	6	6	4	5	2	2	4	4	5	5	5	6	6	4	6	7	7	6	6	5	5	3	6	5	6	6	6	6	6	5	6	5	6	5	5	5	6	6	5	6	5	5	5	5
2021-02-21 15:58:06		5	4	5	4	6	6	5	5	4	5	5	4	4	5	5	6	6	4	5	5	6	5	6	5	5	3	5	4	6	6	5	6	6	5	6	4	5	4	4	4	5	6	4	5	3	3	5	3
2021-02-21 16:59:37		6	4	6	5	7	7	6	6	4	5	5	5	4	5	5	7	6	4	5	5	6	6	7	4	5	2	6	5	7	7	5	7	6	5	6	4	5	4	3	5	5	6	5	4	5	4	4	4
2021-02-21 18:16:09		5	3	5	4	6	6	5	5	4	4	4	4	3	4	6	7	5	3	5	5	6	6	6	5	5	3	4	4	6	6	5	6	6	4	3	3	4	4	3	3	6	5	5	5	5	3	4	4
2021-02-21 18:31:16		5	4	5	5	6	5	5	5	4	5	6	4	3	5	5	6	4	2	4	4	6	5	6	4	5	3	6	5	5	5	5	7	6	2	4	3	5	5	4	4	4	6	5	4	2	4	5	3
2021-02-21 20:01:04		5	2	5	4	6	6	5	3	4	5	5	4	5	2	4	6	5	4	5	5	5	6	7	4	3	2	6	4	5	5	5	6	6	3	6	5	5	5	4	3	3	5	6	3	5	2	6	2
2021-02-21 20:12:35		6	2	4	3	6	7	6	6	4	3	4	3	5	3	4	6	5	4	5	4	6	6	6	6	4	3	6	4	6	6	4	4	6	4	6	4	6	6	4	5	4	4	5	3	3	6	5	4
2021-02-22 02:21:43		4	3	5	6	6	6	5	5	4	5	5	4	5	5	5	5	6	4	5	5	5	6	6	4	4	4	6	5	6	6	6	6	6	4	6	5	6	5	4	5	5	5	6	4	5	3	4	4
2021-02-22 04:11:38		6	4	5	6	6	7	6	6	5	6	6	3	6	6	5	6	6	5	5	7	6	6	7	6	5	5	6	6	6	6	6	6	6	5	7	6	6	6	5	5	6	6	6	6	5	5	6	6
2021-02-22 09:21:42		3	2	4	3	6	5	5	5	3	5	4	2	3	4	5	7	5	4	5	5	6	6	7	5	6	5	7	6	6	6	5	6	6	4	6	5	7	7	4	5	4	5	5	5	5	3	5	5
2021-02-22 20:37:24		4	3	3	3	7	5	2	2	3	5	4	3	6	5	6	6	3	4	4	5	6	7	7	5	6	4	7	5	7	7	6	7	7	4	6	7	7	6	6	6	4	6	6	4	3	3	5	4
2021-02-23 18:15:53		4	1	4	5	5	6	5	6	3	4	5	3	6	6	5	2	4	5	3	4	2	3	3	2	3	1	2	6	6	6	3	2	4	2	3	3	4	5	5	7	3	7	1	4	6	6	6	3
2021-02-23 20:39:21		5	3	4	2	6	6	4	5	3	4	4	4	4	3	4	5	6	4	4	4	7	7	7	5	5	4	5	5	5	5	5	6	5	5	6	5	6	6	5	6	4	4	5	6	5	5	6	5
2021-02-24 20:14:36		6	3	3	5	7	7	7	5	3	5	4	4	3	3	6	6	5	4	5	5	6	6	6	4	5	4	6	6	6	6	4	5	6	4	6	5	7	6	5	7	5	6	6	6	5	3	5	5
2021-02-26 02:03:32		5	6	5	6	6	7	5	5	2	6	6	3	6	5	5	1	5	6	5	7	6	7	6	5	6	5	5	6	3	3	5	6	5	4	7	6	7	6	7	6	7	6	7	5	7	5	7	6
2021-02-28 00:34:21		5	5	5	5	3	6	6	6	3	6	6	5	5	5	5	6	6	5	5	4	6	6	6	5	5	3	5	5	6	6	7	6	6	5	4	3	6	4	3	4	3	5	5	5	5	4	5	3
2021-03-02 18:25:42		3	4	2	2	3	6	6	5	3	5	6	4	3	3	3	6	6	6	5	4	6	5	5	4	4	3	7	6	6	6	6	5	5	5	6	6	7	5	5	6	5	6	6	6	4	5	5	4
2021-03-03 19:11:39		4	4	6	6	6	7	5	6	4	4	5	3	5	6	6	7	6	5	7	6	5	6	6	5	5	4	7	4	6	6	4	7	6	4	6	6	5	3	3	4	6	6	6	4	6	4	6	5
2021-03-05 09:32:22		4	4	5	5	7	7	5	6	5	5	5	3	5	5	6	7	6	3	5	5	6	6	7	4	4	2	4	4	5	6	6	7	6	4	7	5	6	5	4	5	3	5	4	5	5	3	5	3
2021-03-07 15:06:18		4	4	4	2	5	5	5	5	3	5	5	4	5	5	5	5	5	5	5	5	5	5	5	5	5	3	4	4	5	5	5	5	5	5	4	4	5	5	5	5	5	5	5	4	4	4	4	4
2021-03-23 16:45:57		5	3	5	5	6	6	5	5	4	5	5	4	5	5	6	6	6	4	5	5	6	6	5	5	5	3	5	5	6	6	5	6	6	5	6	5	6	5	4	4	5	5	5	5	5	4	5	4
2021-03-24 05:04:41		5	6	4	7	7	7	7	7	5	7	6	5	2	3	7	7	7	7	7	7	6	6	6	6	5	7	7	7	7	7	7	6	7	5	7	7	7	7	5	7	7	7	7	7	7	6	7	7
[truncated: 84 more columns]
